# Supplementary material for: Discovery of Chemical Constituents with Anti-Atopic Dermatitis Properties from Aster koraiensis
Source: Molecules. 2024 Oct 22;29(21):5002. doi: 10.3390/molecules29215002 (PMC11547852; doi:10.3390/molecules29215002)
Supplement: Supplementary file 1 [file molecules-29-05002-s001.zip]

Archive with 1 entries (1 files):
- molecules-3226442-supplementary.pdf
